# Supplementary material for: Identification of RhoGAP Gene Family in Soybean (Glycine max L.) and Its Role in the Response to Rhizobium Infection
Source: Int J Mol Sci. 2026 Jul 13;27(14):6239. doi: 10.3390/ijms27146239 (PMC13410095; doi:10.3390/ijms27146239)
Supplement: Supplementary file 1 [file ijms-27-06239-s001.zip › Supplementary Table.xlsx]

## Sheet: Supplementary Table S1
Supplementary Table S1 List of GmRhoGAP genes.
Plant Species	Given name	Gene ID
Oryza sativa	OsRhoGAP1	LOC_Os01g0967200
	OsRhoGAP2	LOC_Os02g0679500
	OsRhoGAP3	LOC_Os02g0810600
	OsRhoGAP4	LOC_Os03g0209800
	OsRhoGAP5	LOC_Os03g0256800
	OsRhoGAP6	LOC_Os03g0356638
	OsRhoGAP7	LOC_Os03g0847900
	OsRhoGAP8	LOC_Os04g0577200
	OsRhoGAP9	LOC_Os06g0681300
	OsRhoGAP10	LOC_Os06g0704100
	OsRhoGAP11	LOC_Os07g0408500
	OsRhoGAP12	LOC_Os07g0446000
	OsRhoGAP13	LOC_Os07g0486500
	OsRhoGAP14	LOC_Os07g0658300
	OsRhoGAP15	LOC_Os09g0463300
	OsRhoGAP16	LOC_Os11g0153400
	OsRhoGAP17	LOC_Os11g0472600
	OsRhoGAP18	LOC_Os12g0155200
	OsRhoGAP19	LOC_Os12g0533400
Arabidopsis thaliana	AtRhoGAP1	AT1G08340
	AtRhoGAP2	AT2G46710
	AtRhoGAP3	AT3G11490
	AtRhoGAP4	AT4G03100
	AtRhoGAP5	AT4G24580
	AtRhoGAP6	AT5G12150
	AtRhoGAP7	AT5G19390
	AtRhoGAP8	AT5G22400
	AtRhoGAP9	AT5G61530
Glycine max	GmRhoGAP1	Glyma.02G151800
	GmRhoGAP2	Glyma.02G279300
	GmRhoGAP3	Glyma.03G197000
	GmRhoGAP4	Glyma.03G208300
	GmRhoGAP5	Glyma.03G259800
	GmRhoGAP6	Glyma.04G092200
	GmRhoGAP7	Glyma.06G094000
	GmRhoGAP8	Glyma.09G001400
	GmRhoGAP9	Glyma.10G022400
	GmRhoGAP10	Glyma.10G074400
	GmRhoGAP11	Glyma.11G182600
	GmRhoGAP12	Glyma.11G186300
	GmRhoGAP13	Glyma.12G089900
	GmRhoGAP14	Glyma.12G185500
	GmRhoGAP15	Glyma.12G241300
	GmRhoGAP16	Glyma.13G316000
	GmRhoGAP17	Glyma.14G035400
	GmRhoGAP18	Glyma.19G205500
	GmRhoGAP19	Glyma.19G258900

## Sheet: Supplementary Table S2
Supplementary Table S2 The primer sequences of GmRhoGAP genes used for qRT-PCR.
Name	Forward primer ( 5'-3')	Reverse primer ( 5'-3')
GmRhoGAP1	AGTTGCTCTGGCTATAGCATAG	TACTTGAGTCAGCATTTGAGGT
GmRhoGAP2	TAACCACTGTTTCTTCCTCCTC	CACAACATCAAAATCGCTGAGA
GmRhoGAP3	GTGAAACTGAAACCGAATCCAA	TACAAAAGTGCATGGACAACTG
GmRhoGAP4	GTGCTAGTGTTAGTGTGTTTGG	GCCATCCTGTGAGTATAATCGA
GmRhoGAP5	AGACGTTGTTGAACATGAACAG	TTCTCGAAGGGTCTTCAGAATC
GmRhoGAP7	GTTCCTGTGTAGTGTGTTTTCC	AATCGAAGCCAAAATCCTCATG
GmRhoGAP8	CAGAGAAGTCCCATTCCTATCC	TCCTTGCTTTGCTATTGAGAGA
GmRhoGAP9	GAACACGAACAAACAGCAAAAG	GACTGCTGTATTCATCCTCAGA
GmRhoGAP11	CCACACTCTTCTCTTCTCTTCA	ATGTGGAACGTGAGAGTCATTA
GmRhoGAP13	ACTGAATTAGACTGTTCCCCTG	ACAAACCAGATTCTCAGGAGAG
GmRhoGAP14	CCATCAAATAGTGCCTGTTGAG	GCCACGCTTTGATCTATTCATT
GmRhoGAP15	ACCAATCCAGTCATGAAGATCA	AAGTAAATTGGTCGCTTCCCTA
GmRhoGAP16	CCAGCAGAAAATAAAGAGGCTC	TCTGCTCTAGTGGAGTTGTTTT
GmRhoGAP17	TCCATCAGTAGCATCTTCAACA	TCTTCCCCACGGATTTTATGAA
GmRhoGAP19	TTTGATGGCAGATGTTGTTGAG	CCTCTTCACAAGATTCCTCCTT
ACTIN11	CGGTGGTTCTATCTTGGCATC	GTCTTTCGCTTCAATAACCCTA

## Sheet: Supplementary Table S3
Supplementary Table S3 Information of GmRhoGAP genes.
Gene ID	Gene name	Chromosome	Strand	Gene start	Gene end
Glyma.02G151800	GmRhoGAP1	Chr02	+	15602442	15605758
Glyma.02G279300	GmRhoGAP2	Chr02	+	46150549	46162750
Glyma.03G197000	GmRhoGAP3	Chr03	-	40650033	40654094
Glyma.03G208300	GmRhoGAP4	Chr03	+	41528284	41531342
Glyma.03G259800	GmRhoGAP5	Chr03	+	45387067	45390947
Glyma.04G092200	GmRhoGAP6	Chr04	-	8111647	8125828
Glyma.06G094000	GmRhoGAP7	Chr06	-	7394275	7407391
Glyma.09G001400	GmRhoGAP8	Chr09	+	110601	116639
Glyma.10G022400	GmRhoGAP9	Chr10	-	1943085	1945792
Glyma.10G074400	GmRhoGAP10	Chr10	-	7678697	7684090
Glyma.11G182600	GmRhoGAP11	Chr11	-	24999220	25001189
Glyma.11G186300	GmRhoGAP12	Chr11	+	25582813	25585008
Glyma.12G089900	GmRhoGAP13	Chr12	+	7383281	7387479
Glyma.12G185500	GmRhoGAP14	Chr12	+	34651591	34655745
Glyma.12G241300	GmRhoGAP15	Chr12	+	39972928	39978697
Glyma.13G316000	GmRhoGAP16	Chr13	-	41077356	41081233
Glyma.14G035400	GmRhoGAP17	Chr14	-	2630393	2640948
Glyma.19G205500	GmRhoGAP18	Chr19	+	46135637	46138290
Glyma.19G258900	GmRhoGAP19	Chr19	+	50269554	50273566

## Sheet: Supplementary Table S4
Supplementary Table S4 Physicochemical properties of GmRhoGAP proteins.
Protein name	Protein Length (aa)	Molecular weight(KDa)	Theoretical pI	Instability Index	Aliphatic Index	Grand Average of Hydropathicity
GmRhoGAP1	456	50.1131	4.64	54.56	78.03	-0.373
GmRhoGAP2	870	96.0383	5.16	59.31	73.83	-0.664
GmRhoGAP3	493	54.254	4.6	60.38	81.48	-0.342
GmRhoGAP4	467	50.9656	4.42	59.26	79.96	-0.367
GmRhoGAP5	497	55.7386	4.86	56.83	76.08	-0.536
GmRhoGAP6	930	102.005	5.05	55.29	70.82	-0.816
GmRhoGAP7	946	103.538	5.16	52.48	70.35	-0.826
GmRhoGAP8	379	41.8278	8.3	48.11	85.91	-0.261
GmRhoGAP9	458	50.2613	4.72	55.99	76.81	-0.37
GmRhoGAP10	438	49.2378	4.92	56.15	89.02	-0.312
GmRhoGAP11	464	50.818	4.76	61.13	80.47	-0.333
GmRhoGAP12	151	16.8055	5.02	48	106.62	0.208
GmRhoGAP13	470	51.6308	4.63	65.15	79.66	-0.354
GmRhoGAP14	420	46.684	6.1	54.67	81.43	-0.365
GmRhoGAP15	379	41.849	7.64	48.15	86.94	-0.206
GmRhoGAP16	415	46.0821	5.97	53.27	82.19	-0.358
GmRhoGAP17	867	95.6299	5.09	59.88	74.66	-0.65
GmRhoGAP18	398	43.198	4.38	56.02	79.57	-0.362
GmRhoGAP19	497	55.7037	4.94	53.88	77.85	-0.529

## Sheet: Supplementary Table S5
Supplementary Table S5 Segmentally and tandemly duplicated GmRhoGAP gene pairs.
GmRhoGAP	Gene ID	GmRhoGAP	Gene ID	Ka	Ks	Ka/Ks	Date(Mya)	Duplication Type	Selection pressure
GmRhoGAP1	Glyma.02G151800	GmRhoGAP4	Glyma.03G208300	0.125922	0.617086	0.204059	50.0798	Segmental duplication	Purifying selection
GmRhoGAP1	Glyma.02G151800	GmRhoGAP9	Glyma.10G022400	0.0339041	0.192501	0.176124	15.6225	Segmental duplication	Purifying selection
GmRhoGAP1	Glyma.02G151800	GmRhoGAP18	Glyma.19G205500	0.144909	0.704214	0.205775	57.1507	Segmental duplication	Purifying selection
GmRhoGAP3	Glyma.03G197000	GmRhoGAP10	Glyma.10G074400	0.182768	0.504037	0.362608	40.9053	Segmental duplication	Purifying selection
GmRhoGAP3	Glyma.03G197000	GmRhoGAP11	Glyma.11G182600	0.323143	1.51489	0.213311	122.941	Segmental duplication	Purifying selection
GmRhoGAP3	Glyma.03G197000	GmRhoGAP13	Glyma.12G089900	0.337327	1.51957	0.221988	123.321	Segmental duplication	Purifying selection
GmRhoGAP3	Glyma.03G197000	GmRhoGAP14	Glyma.12G185500	0.336272	2.18367	0.153994	177.216	Segmental duplication	Purifying selection
GmRhoGAP3	Glyma.03G197000	GmRhoGAP16	Glyma.13G316000	0.376828	2.79327	0.134906	226.688	Segmental duplication	Purifying selection
GmRhoGAP4	Glyma.03G208300	GmRhoGAP9	Glyma.10G022400	0.119706	0.662599	0.180661	53.7734	Segmental duplication	Purifying selection
GmRhoGAP4	Glyma.03G208300	GmRhoGAP18	Glyma.19G205500	0.036303	0.136245	0.266454	11.057	Segmental duplication	Purifying selection
GmRhoGAP5	Glyma.03G259800	GmRhoGAP19	Glyma.19G258900	0.0271726	0.116478	0.233285	9.4528	Segmental duplication	Purifying selection
GmRhoGAP6	Glyma.04G092200	GmRhoGAP7	Glyma.06G094000	0.0299764	0.0738062	0.40615	5.98976	Segmental duplication	Purifying selection
GmRhoGAP8	Glyma.09G001400	GmRhoGAP15	Glyma.12G241300	0.0210151	0.103716	0.202621	8.41712	Segmental duplication	Purifying selection
GmRhoGAP10	Glyma.10G074400	GmRhoGAP14	Glyma.12G185500	0.329186	2.86237	0.115005	232.296	Segmental duplication	Purifying selection
GmRhoGAP14	Glyma.12G185500	GmRhoGAP11	Glyma.11G182600	0.200022	0.658811	0.30361	53.466	Segmental duplication	Purifying selection
GmRhoGAP14	Glyma.12G185500	GmRhoGAP13	Glyma.12G089900	0.18355	0.648555	0.283015	52.6336	Segmental duplication	Purifying selection
GmRhoGAP16	Glyma.13G316000	GmRhoGAP11	Glyma.11G182600	0.188104	0.683944	0.275029	55.5056	Segmental duplication	Purifying selection
GmRhoGAP16	Glyma.13G316000	GmRhoGAP13	Glyma.12G089900	0.197826	0.680857	0.290555	55.2552	Segmental duplication	Purifying selection
GmRhoGAP16	Glyma.13G316000	GmRhoGAP14	Glyma.12G185500	0.0269522	0.132251	0.203796	10.7329	Segmental duplication	Purifying selection
GmRhoGAP18	Glyma.19G205500	GmRhoGAP9	Glyma.10G022400	0.138007	0.651719	0.211759	52.8904	Segmental duplication	Purifying selection

## Sheet: Supplementary Table S6
Supplementary Table S6 One-to-one orthologous relationships between soybean and other two plant species.
GmRhoGAP	Gene ID	orthologous gene	Gene ID
GmRhoGAP1	Glyma.02G151800	ATRhoGAP4	AT4G03100
GmRhoGAP3	Glyma.03G197000	ATRhoGAP3	AT3G11490
GmRhoGAP3	Glyma.03G197000	ATRhoGAP8	AT5G22400
GmRhoGAP4	Glyma.03G208300	ATRhoGAP4	AT4G03100
GmRhoGAP5	Glyma.03G259800	ATRhoGAP2	AT2G46710
GmRhoGAP6	Glyma.04G092200	ATRhoGAP5	AT4G24580
GmRhoGAP14	Glyma.12G185500	ATRhoGAP8	AT5G22400
GmRhoGAP16	Glyma.13G316000	ATRhoGAP8	AT5G22400
GmRhoGAP18	Glyma.19G205500	ATRhoGAP4	AT4G03100
GmRhoGAP19	Glyma.19G258900	ATRhoGAP2	AT2G46710
GmRhoGAP3	Glyma.03G197000	OsRhoGAP16	LOC_Os11g0153400
GmRhoGAP3	Glyma.03G197000	OsRhoGAP18	LOC_Os12g0155200
GmRhoGAP14	Glyma.12G185500	OsRhoGAP16	LOC_Os11g0153400
GmRhoGAP16	Glyma.13G316000	OsRhoGAP18	LOC_Os12g0155200
GmRhoGAP16	Glyma.13G316000	OsRhoGAP16	LOC_Os11g0153400

## Sheet: Supplementary Table S7
Supplementary Table S7 Details of the cis-elements identified in GmRhoGAP gene family.
Gene ID	Name	start position	stop position	putative cis-elements
Glyma.19G205500	GmRhoGAP18	648	674	Anaerobic induction element
Glyma.19G205500	GmRhoGAP18	1340	1366	Anaerobic induction element
Glyma.19G205500	GmRhoGAP18	1818	1844	Anaerobic induction element
Glyma.19G205500	GmRhoGAP18	1956	1982	Anaerobic induction element
Glyma.19G258900	GmRhoGAP19	53	79	Anaerobic induction element
Glyma.19G258900	GmRhoGAP19	204	230	Anaerobic induction element
Glyma.19G258900	GmRhoGAP19	854	880	Anaerobic induction element
Glyma.14G035400	GmRhoGAP17	663	689	Anaerobic induction element
Glyma.14G035400	GmRhoGAP17	1320	1346	Anaerobic induction element
Glyma.14G035400	GmRhoGAP17	1885	1911	Anaerobic induction element
Glyma.13G316000	GmRhoGAP16	175	201	Anaerobic induction element
Glyma.12G089900	GmRhoGAP13	541	567	Anaerobic induction element
Glyma.12G089900	GmRhoGAP13	784	810	Anaerobic induction element
Glyma.12G089900	GmRhoGAP13	1906	1932	Anaerobic induction element
Glyma.12G089900	GmRhoGAP13	2000	2026	Anaerobic induction element
Glyma.12G185500	GmRhoGAP14	478	504	Anaerobic induction element
Glyma.11G182600	GmRhoGAP11	38	64	Anaerobic induction element
Glyma.11G182600	GmRhoGAP11	1609	1635	Anaerobic induction element
Glyma.11G186300	GmRhoGAP12	865	891	Anaerobic induction element
Glyma.10G022400	GmRhoGAP9	1525	1551	Anaerobic induction element
Glyma.10G074400	GmRhoGAP10	343	369	Anaerobic induction element
Glyma.10G074400	GmRhoGAP10	473	499	Anaerobic induction element
Glyma.03G208300	GmRhoGAP4	743	769	Anaerobic induction element
Glyma.03G259800	GmRhoGAP5	872	898	Anaerobic induction element
Glyma.02G151800	GmRhoGAP1	911	937	Anaerobic induction element
Glyma.02G151800	GmRhoGAP1	1459	1485	Anaerobic induction element
Glyma.02G279300	GmRhoGAP2	310	336	Anaerobic induction element
Glyma.02G279300	GmRhoGAP2	577	603	Anaerobic induction element
Glyma.02G279300	GmRhoGAP2	1324	1350	Anaerobic induction element
Glyma.02G279300	GmRhoGAP2	586	612	Auxin-responsive element
Glyma.19G205500	GmRhoGAP18	1838	1867	Cell cycle regulation element
Glyma.10G022400	GmRhoGAP9	1407	1435.5	Cell cycle regulation element
Glyma.03G208300	GmRhoGAP4	1805	1834	Cell cycle regulation element
Glyma.02G151800	GmRhoGAP1	1880	1908.5	Cell cycle regulation element
Glyma.14G035400	GmRhoGAP17	262	291	Defense and stress responsive element
Glyma.12G241300	GmRhoGAP15	451	480	Defense and stress responsive element
Glyma.12G241300	GmRhoGAP15	595	624	Defense and stress responsive element
Glyma.11G182600	GmRhoGAP11	1153	1182	Defense and stress responsive element
Glyma.04G092200	GmRhoGAP6	425	454	Defense and stress responsive element
Glyma.03G259800	GmRhoGAP5	1256	1285	Defense and stress responsive element
Glyma.19G205500	GmRhoGAP18	1215	1244	Circadian control element
Glyma.13G316000	GmRhoGAP16	1086	1115	Circadian control element
Glyma.09G001400	GmRhoGAP8	1088	1117	Circadian control element
Glyma.06G094000	GmRhoGAP7	940	969	Circadian control element
Glyma.06G094000	GmRhoGAP7	1118	1147	Circadian control element
Glyma.19G258900	GmRhoGAP19	152	179	Endosperm expression element
Glyma.19G258900	GmRhoGAP19	406	433	Endosperm expression element
Glyma.14G035400	GmRhoGAP17	309	336	Endosperm expression element
Glyma.11G182600	GmRhoGAP11	479	506	Endosperm expression element
Glyma.11G182600	GmRhoGAP11	1717	1744	Endosperm expression element
Glyma.11G186300	GmRhoGAP12	87	114	Endosperm expression element
Glyma.02G279300	GmRhoGAP2	626	653	Endosperm expression element
Glyma.02G279300	GmRhoGAP2	1876	1903	Endosperm expression element
Glyma.12G089900	GmRhoGAP13	705	732	Gibberellin-responsive element
Glyma.12G185500	GmRhoGAP14	1451	1478	Gibberellin-responsive element
Glyma.11G182600	GmRhoGAP11	918	945	Gibberellin-responsive element
Glyma.11G182600	GmRhoGAP11	1364	1391	Gibberellin-responsive element
Glyma.10G074400	GmRhoGAP10	301	328	Gibberellin-responsive element
Glyma.02G279300	GmRhoGAP2	368	395	Gibberellin-responsive element
Glyma.19G205500	GmRhoGAP18	1904	1931	Gibberellin-responsive element
Glyma.14G035400	GmRhoGAP17	533	560	Gibberellin-responsive element
Glyma.14G035400	GmRhoGAP17	1544	1571	Gibberellin-responsive element
Glyma.13G316000	GmRhoGAP16	977	1004	Gibberellin-responsive element
Glyma.11G182600	GmRhoGAP11	2008	2035	Gibberellin-responsive element
Glyma.10G022400	GmRhoGAP9	395	422	Gibberellin-responsive element
Glyma.12G185500	GmRhoGAP14	1205	1232	Gibberellin-responsive element
Glyma.11G182600	GmRhoGAP11	283	310	Gibberellin-responsive element
Glyma.04G092200	GmRhoGAP6	452	479	Gibberellin-responsive element
Glyma.19G205500	GmRhoGAP18	1221	1247	Low-temperature responsive element
Glyma.19G258900	GmRhoGAP19	1050	1076	Low-temperature responsive element
Glyma.12G185500	GmRhoGAP14	268	294	Low-temperature responsive element
Glyma.11G186300	GmRhoGAP12	685	711	Low-temperature responsive element
Glyma.11G186300	GmRhoGAP12	1943	1969	Low-temperature responsive element
Glyma.10G074400	GmRhoGAP10	1911	1937	Low-temperature responsive element
Glyma.06G094000	GmRhoGAP7	475	501	Low-temperature responsive element
Glyma.02G151800	GmRhoGAP1	915	941	Low-temperature responsive element
Glyma.19G258900	GmRhoGAP19	1563	1588	MeJA-responsive element
Glyma.19G258900	GmRhoGAP19	1590	1615	MeJA-responsive element
Glyma.14G035400	GmRhoGAP17	1408	1433	MeJA-responsive element
Glyma.14G035400	GmRhoGAP17	1678	1703	MeJA-responsive element
Glyma.13G316000	GmRhoGAP16	208	233	MeJA-responsive element
Glyma.12G185500	GmRhoGAP14	235	260	MeJA-responsive element
Glyma.11G182600	GmRhoGAP11	84	109	MeJA-responsive element
Glyma.11G182600	GmRhoGAP11	214	239	MeJA-responsive element
Glyma.11G182600	GmRhoGAP11	1689	1714	MeJA-responsive element
Glyma.11G186300	GmRhoGAP12	363	388	MeJA-responsive element
Glyma.10G022400	GmRhoGAP9	439	464	MeJA-responsive element
Glyma.06G094000	GmRhoGAP7	1453	1478	MeJA-responsive element
Glyma.06G094000	GmRhoGAP7	1530	1555	MeJA-responsive element
Glyma.04G092200	GmRhoGAP6	1766	1791	MeJA-responsive element
Glyma.03G197000	GmRhoGAP3	242	267	MeJA-responsive element
Glyma.03G197000	GmRhoGAP3	480	505	MeJA-responsive element
Glyma.03G259800	GmRhoGAP5	261	286	MeJA-responsive element
Glyma.03G259800	GmRhoGAP5	332	357	MeJA-responsive element
Glyma.03G259800	GmRhoGAP5	1262	1287	MeJA-responsive element
Glyma.03G259800	GmRhoGAP5	1561	1586	MeJA-responsive element
Glyma.02G279300	GmRhoGAP2	1409	1434	MeJA-responsive element
Glyma.02G279300	GmRhoGAP2	1702	1727	MeJA-responsive element
Glyma.02G279300	GmRhoGAP2	1868	1893	MeJA-responsive element
Glyma.19G258900	GmRhoGAP19	1563	1588	MeJA-responsive element
Glyma.19G258900	GmRhoGAP19	1590	1615	MeJA-responsive element
Glyma.14G035400	GmRhoGAP17	1408	1433	MeJA-responsive element
Glyma.14G035400	GmRhoGAP17	1678	1703	MeJA-responsive element
Glyma.13G316000	GmRhoGAP16	208	233	MeJA-responsive element
Glyma.12G185500	GmRhoGAP14	235	260	MeJA-responsive element
Glyma.11G182600	GmRhoGAP11	84	109	MeJA-responsive element
Glyma.11G182600	GmRhoGAP11	214	239	MeJA-responsive element
Glyma.11G182600	GmRhoGAP11	1689	1714	MeJA-responsive element
Glyma.11G186300	GmRhoGAP12	363	388	MeJA-responsive element
Glyma.10G022400	GmRhoGAP9	439	464	MeJA-responsive element
Glyma.06G094000	GmRhoGAP7	1453	1478	MeJA-responsive element
Glyma.06G094000	GmRhoGAP7	1530	1555	MeJA-responsive element
Glyma.04G092200	GmRhoGAP6	1766	1791	MeJA-responsive element
Glyma.03G197000	GmRhoGAP3	242	267	MeJA-responsive element
Glyma.03G197000	GmRhoGAP3	480	505	MeJA-responsive element
Glyma.03G259800	GmRhoGAP5	261	286	MeJA-responsive element
Glyma.03G259800	GmRhoGAP5	332	357	MeJA-responsive element
Glyma.03G259800	GmRhoGAP5	1262	1287	MeJA-responsive element
Glyma.03G259800	GmRhoGAP5	1561	1586	MeJA-responsive element
Glyma.02G279300	GmRhoGAP2	1409	1434	MeJA-responsive element
Glyma.02G279300	GmRhoGAP2	1702	1727	MeJA-responsive element
Glyma.02G279300	GmRhoGAP2	1868	1893	MeJA-responsive element
Glyma.19G205500	GmRhoGAP18	1836	1862	Meristem expression element
Glyma.19G258900	GmRhoGAP19	230	256	Meristem expression element
Glyma.14G035400	GmRhoGAP17	1976	2002	Meristem expression element
Glyma.13G316000	GmRhoGAP16	49	75	Meristem expression element
Glyma.12G089900	GmRhoGAP13	2009	2035	Meristem expression element
Glyma.11G182600	GmRhoGAP11	73	99	Meristem expression element
Glyma.11G182600	GmRhoGAP11	122	148	Meristem expression element
Glyma.10G022400	GmRhoGAP9	1301	1327	Meristem expression element
Glyma.10G022400	GmRhoGAP9	1405	1431	Meristem expression element
Glyma.03G208300	GmRhoGAP4	1704	1730	Meristem expression element
Glyma.03G208300	GmRhoGAP4	1803	1829	Meristem expression element
Glyma.02G151800	GmRhoGAP1	1747	1773	Meristem expression element
Glyma.02G151800	GmRhoGAP1	1878	1904	Meristem expression element
Glyma.02G279300	GmRhoGAP2	1976	2002	Meristem expression element
Glyma.19G205500	GmRhoGAP18	542	571	Light responsive element
Glyma.12G185500	GmRhoGAP14	890	919	Light responsive element
Glyma.10G022400	GmRhoGAP9	1916	1945	Light responsive element
Glyma.04G092200	GmRhoGAP6	1746	1775	Light responsive element
Glyma.19G205500	GmRhoGAP18	1311	1337	Light responsive element
Glyma.19G205500	GmRhoGAP18	1730	1756	Light responsive element
Glyma.19G258900	GmRhoGAP19	916	942	Light responsive element
Glyma.19G258900	GmRhoGAP19	714	740	Light responsive element
Glyma.19G258900	GmRhoGAP19	916	942	Light responsive element
Glyma.19G258900	GmRhoGAP19	1588	1614	Light responsive element
Glyma.14G035400	GmRhoGAP17	1409	1435	Light responsive element
Glyma.13G316000	GmRhoGAP16	140	166	Light responsive element
Glyma.13G316000	GmRhoGAP16	1880	1906	Light responsive element
Glyma.12G089900	GmRhoGAP13	1853	1879	Light responsive element
Glyma.12G185500	GmRhoGAP14	1883	1909	Light responsive element
Glyma.12G241300	GmRhoGAP15	1931	1957	Light responsive element
Glyma.11G182600	GmRhoGAP11	366	395	Light responsive element
Glyma.11G182600	GmRhoGAP11	368	394	Light responsive element
Glyma.11G182600	GmRhoGAP11	464	490	Light responsive element
Glyma.11G182600	GmRhoGAP11	359	385	Light responsive element
Glyma.11G182600	GmRhoGAP11	368	394	Light responsive element
Glyma.11G182600	GmRhoGAP11	1160	1186	Light responsive element
Glyma.11G186300	GmRhoGAP12	462	488	Light responsive element
Glyma.11G186300	GmRhoGAP12	1069	1095	Light responsive element
Glyma.11G186300	GmRhoGAP12	353	379	Light responsive element
Glyma.11G186300	GmRhoGAP12	457	487.5	Light responsive element
Glyma.11G186300	GmRhoGAP12	459	490	Light responsive element
Glyma.11G186300	GmRhoGAP12	460	489	Light responsive element
Glyma.11G186300	GmRhoGAP12	462	488	Light responsive element
Glyma.11G186300	GmRhoGAP12	1069	1095	Light responsive element
Glyma.10G022400	GmRhoGAP9	1263	1289	Light responsive element
Glyma.10G022400	GmRhoGAP9	1716	1742	Light responsive element
Glyma.10G074400	GmRhoGAP10	1972	2001	Light responsive element
Glyma.10G074400	GmRhoGAP10	1862	1888	Light responsive element
Glyma.10G074400	GmRhoGAP10	1974	2000	Light responsive element
Glyma.09G001400	GmRhoGAP8	231	257	Light responsive element
Glyma.09G001400	GmRhoGAP8	230	258	Light responsive element
Glyma.09G001400	GmRhoGAP8	231	257	Light responsive element
Glyma.09G001400	GmRhoGAP8	1918	1944	Light responsive element
Glyma.06G094000	GmRhoGAP7	185	211	Light responsive element
Glyma.06G094000	GmRhoGAP7	1340	1366	Light responsive element
Glyma.06G094000	GmRhoGAP7	1916	1946	Light responsive element
Glyma.06G094000	GmRhoGAP7	183	211	Light responsive element
Glyma.06G094000	GmRhoGAP7	1339	1367	Light responsive element
Glyma.06G094000	GmRhoGAP7	1340	1366	Light responsive element
Glyma.06G094000	GmRhoGAP7	1350	1376	Light responsive element
Glyma.06G094000	GmRhoGAP7	1531	1557	Light responsive element
Glyma.04G092200	GmRhoGAP6	1393	1419	Light responsive element
Glyma.04G092200	GmRhoGAP6	1392	1420	Light responsive element
Glyma.04G092200	GmRhoGAP6	1393	1419	Light responsive element
Glyma.04G092200	GmRhoGAP6	1403	1429	Light responsive element
Glyma.04G092200	GmRhoGAP6	1651	1677	Light responsive element
Glyma.03G197000	GmRhoGAP3	1047	1073	Light responsive element
Glyma.03G197000	GmRhoGAP3	1866	1892	Light responsive element
Glyma.03G208300	GmRhoGAP4	242	268	Light responsive element
Glyma.03G208300	GmRhoGAP4	616	642	Light responsive element
Glyma.03G259800	GmRhoGAP5	930	956	Light responsive element
Glyma.03G259800	GmRhoGAP5	714	740	Light responsive element
Glyma.03G259800	GmRhoGAP5	930	956	Light responsive element
Glyma.03G259800	GmRhoGAP5	1586	1612	Light responsive element
Glyma.02G279300	GmRhoGAP2	1410	1436	Light responsive element
Glyma.02G279300	GmRhoGAP2	1745	1771	Light responsive element
Glyma.02G279300	GmRhoGAP2	1600	1630	Light responsive element
Glyma.12G089900	GmRhoGAP13	1319	1350	Light responsive element
Glyma.19G258900	GmRhoGAP19	1842	1868	Light responsive element
Glyma.14G035400	GmRhoGAP17	724	750	Light responsive element
Glyma.12G089900	GmRhoGAP13	692	718	Light responsive element
Glyma.12G241300	GmRhoGAP15	1126	1153	Light responsive element
Glyma.12G241300	GmRhoGAP15	1127	1153	Light responsive element
Glyma.11G186300	GmRhoGAP12	901	927	Light responsive element
Glyma.11G186300	GmRhoGAP12	1139	1166	Light responsive element
Glyma.09G001400	GmRhoGAP8	804	830	Light responsive element
Glyma.09G001400	GmRhoGAP8	806	832	Light responsive element
Glyma.06G094000	GmRhoGAP7	872	898	Light responsive element
Glyma.06G094000	GmRhoGAP7	1265	1291	Light responsive element
Glyma.06G094000	GmRhoGAP7	1974	2000	Light responsive element
Glyma.04G092200	GmRhoGAP6	1302	1328	Light responsive element
Glyma.03G208300	GmRhoGAP4	1564	1591	Light responsive element
Glyma.03G259800	GmRhoGAP5	1846	1872	Light responsive element
Glyma.02G151800	GmRhoGAP1	287	314	Light responsive element
Glyma.02G151800	GmRhoGAP1	288	314	Light responsive element
Glyma.02G151800	GmRhoGAP1	503	529	Light responsive element
Glyma.02G279300	GmRhoGAP2	1479	1505	Light responsive element
Glyma.02G279300	GmRhoGAP2	1929	1956	Light responsive element
Glyma.19G258900	GmRhoGAP19	1909	1935	Light responsive element
Glyma.19G258900	GmRhoGAP19	1985	2011	Light responsive element
Glyma.10G022400	GmRhoGAP9	1590	1616	Light responsive element
Glyma.03G197000	GmRhoGAP3	49	75	Light responsive element
Glyma.03G259800	GmRhoGAP5	1913	1939	Light responsive element
Glyma.03G259800	GmRhoGAP5	1985	2011	Light responsive element
Glyma.12G089900	GmRhoGAP13	897	926	Light responsive element
Glyma.10G074400	GmRhoGAP10	1924	1953	Light responsive element
Glyma.19G205500	GmRhoGAP18	472	498	Light responsive element
Glyma.19G205500	GmRhoGAP18	858	884	Light responsive element
Glyma.19G205500	GmRhoGAP18	1706	1732	Light responsive element
Glyma.14G035400	GmRhoGAP17	66	92	Light responsive element
Glyma.14G035400	GmRhoGAP17	818	844	Light responsive element
Glyma.14G035400	GmRhoGAP17	890	916	Light responsive element
Glyma.13G316000	GmRhoGAP16	262	288	Light responsive element
Glyma.13G316000	GmRhoGAP16	1259	1285	Light responsive element
Glyma.13G316000	GmRhoGAP16	1289	1315	Light responsive element
Glyma.13G316000	GmRhoGAP16	1396	1422	Light responsive element
Glyma.13G316000	GmRhoGAP16	1486	1512	Light responsive element
Glyma.12G089900	GmRhoGAP13	103	129	Light responsive element
Glyma.12G089900	GmRhoGAP13	219	245	Light responsive element
Glyma.12G089900	GmRhoGAP13	1185	1211	Light responsive element
Glyma.12G089900	GmRhoGAP13	1557	1583	Light responsive element
Glyma.12G089900	GmRhoGAP13	1582	1608	Light responsive element
Glyma.12G185500	GmRhoGAP14	749	775	Light responsive element
Glyma.12G185500	GmRhoGAP14	795	821	Light responsive element
Glyma.12G185500	GmRhoGAP14	846	872	Light responsive element
Glyma.12G185500	GmRhoGAP14	882	908	Light responsive element
Glyma.12G185500	GmRhoGAP14	970	996	Light responsive element
Glyma.12G185500	GmRhoGAP14	997	1023	Light responsive element
Glyma.12G185500	GmRhoGAP14	1156	1182	Light responsive element
Glyma.12G185500	GmRhoGAP14	1415	1441	Light responsive element
Glyma.12G185500	GmRhoGAP14	1602	1628	Light responsive element
Glyma.12G241300	GmRhoGAP15	1344	1370	Light responsive element
Glyma.12G241300	GmRhoGAP15	1422	1448	Light responsive element
Glyma.12G241300	GmRhoGAP15	1439	1465	Light responsive element
Glyma.12G241300	GmRhoGAP15	1493	1519	Light responsive element
Glyma.11G182600	GmRhoGAP11	1135	1161	Light responsive element
Glyma.11G186300	GmRhoGAP12	1628	1654	Light responsive element
Glyma.11G186300	GmRhoGAP12	2003	2029	Light responsive element
Glyma.10G022400	GmRhoGAP9	455	481	Light responsive element
Glyma.10G022400	GmRhoGAP9	1215	1241	Light responsive element
Glyma.10G022400	GmRhoGAP9	1270	1296	Light responsive element
Glyma.10G022400	GmRhoGAP9	1274	1300	Light responsive element
Glyma.10G074400	GmRhoGAP10	74	100	Light responsive element
Glyma.10G074400	GmRhoGAP10	1134	1160	Light responsive element
Glyma.10G074400	GmRhoGAP10	1593	1619	Light responsive element
Glyma.10G074400	GmRhoGAP10	1822	1848	Light responsive element
Glyma.09G001400	GmRhoGAP8	368	394	Light responsive element
Glyma.09G001400	GmRhoGAP8	1498	1524	Light responsive element
Glyma.06G094000	GmRhoGAP7	455	481	Light responsive element
Glyma.06G094000	GmRhoGAP7	567	593	Light responsive element
Glyma.06G094000	GmRhoGAP7	965	991	Light responsive element
Glyma.06G094000	GmRhoGAP7	1891	1917	Light responsive element
Glyma.04G092200	GmRhoGAP6	239	265	Light responsive element
Glyma.04G092200	GmRhoGAP6	895	921	Light responsive element
Glyma.04G092200	GmRhoGAP6	999	1025	Light responsive element
Glyma.04G092200	GmRhoGAP6	1891	1917	Light responsive element
Glyma.03G197000	GmRhoGAP3	286	312	Light responsive element
Glyma.03G197000	GmRhoGAP3	404	430	Light responsive element
Glyma.03G197000	GmRhoGAP3	858	884	Light responsive element
Glyma.03G197000	GmRhoGAP3	1006	1032	Light responsive element
Glyma.03G197000	GmRhoGAP3	1024	1050	Light responsive element
Glyma.03G197000	GmRhoGAP3	1314	1340	Light responsive element
Glyma.03G208300	GmRhoGAP4	1367	1393	Light responsive element
Glyma.03G208300	GmRhoGAP4	1522	1548	Light responsive element
Glyma.03G208300	GmRhoGAP4	1581	1607	Light responsive element
Glyma.03G208300	GmRhoGAP4	1632	1658	Light responsive element
Glyma.03G208300	GmRhoGAP4	1642	1668	Light responsive element
Glyma.03G259800	GmRhoGAP5	352	378	Light responsive element
Glyma.02G151800	GmRhoGAP1	877	903	Light responsive element
Glyma.02G151800	GmRhoGAP1	979	1005	Light responsive element
Glyma.02G151800	GmRhoGAP1	1189	1215	Light responsive element
Glyma.02G151800	GmRhoGAP1	1320	1346	Light responsive element
Glyma.02G151800	GmRhoGAP1	1661	1687	Light responsive element
Glyma.02G151800	GmRhoGAP1	1721	1747	Light responsive element
Glyma.02G279300	GmRhoGAP2	116	142	Light responsive element
Glyma.02G279300	GmRhoGAP2	537	563	Light responsive element
Glyma.11G182600	GmRhoGAP11	366	395	Light responsive element
Glyma.11G182600	GmRhoGAP11	367	396	Light responsive element
Glyma.10G074400	GmRhoGAP10	1860	1889	Light responsive element
Glyma.13G316000	GmRhoGAP16	1074	1102	Light responsive element
Glyma.12G089900	GmRhoGAP13	1008	1036	Light responsive element
Glyma.11G182600	GmRhoGAP11	1038	1066	Light responsive element
Glyma.12G241300	GmRhoGAP15	1961	1989	Light responsive element
Glyma.11G186300	GmRhoGAP12	639	667	Light responsive element
Glyma.09G001400	GmRhoGAP8	1961	1989	Light responsive element
Glyma.19G205500	GmRhoGAP18	1797	1825	Light responsive element
Glyma.10G074400	GmRhoGAP10	566	594	Light responsive element
Glyma.04G092200	GmRhoGAP6	927	955	Light responsive element
Glyma.02G151800	GmRhoGAP1	1837	1865	Light responsive element
Glyma.14G035400	GmRhoGAP17	1041	1070.5	Light responsive element
Glyma.13G316000	GmRhoGAP16	1753	1782.5	Light responsive element
Glyma.06G094000	GmRhoGAP7	425	454.5	Light responsive element
Glyma.02G279300	GmRhoGAP2	1049	1078	Light responsive element
Glyma.12G089900	GmRhoGAP13	495	525	Light responsive element
Glyma.12G185500	GmRhoGAP14	1741	1768	Light responsive element
Glyma.12G241300	GmRhoGAP15	1362	1389	Light responsive element
Glyma.12G241300	GmRhoGAP15	1610	1637	Light responsive element
Glyma.11G182600	GmRhoGAP11	1327	1357	Light responsive element
Glyma.10G074400	GmRhoGAP10	1626	1653	Light responsive element
Glyma.09G001400	GmRhoGAP8	594	624	Light responsive element
Glyma.09G001400	GmRhoGAP8	746	776	Light responsive element
Glyma.09G001400	GmRhoGAP8	1379	1409	Light responsive element
Glyma.09G001400	GmRhoGAP8	1646	1673	Light responsive element
Glyma.03G197000	GmRhoGAP3	45	72	Light responsive element
Glyma.03G197000	GmRhoGAP3	1463	1490	Light responsive element
Glyma.02G151800	GmRhoGAP1	1127	1156	Light responsive element
Glyma.19G205500	GmRhoGAP18	2008	2036	Light responsive element
Glyma.13G316000	GmRhoGAP16	777	807	Light responsive element
Glyma.10G074400	GmRhoGAP10	242	271	Light responsive element
Glyma.10G074400	GmRhoGAP10	1921	1951	Light responsive element
Glyma.03G208300	GmRhoGAP4	2011	2039	Light responsive element
Glyma.13G316000	GmRhoGAP16	565	593	Light responsive element
Glyma.12G089900	GmRhoGAP13	738	766	Light responsive element
Glyma.14G035400	GmRhoGAP17	569	596	Light responsive element
Glyma.12G089900	GmRhoGAP13	1519	1546	Light responsive element
Glyma.02G151800	GmRhoGAP1	128	155	Light responsive element
Glyma.02G279300	GmRhoGAP2	449	476	Light responsive element
Glyma.19G205500	GmRhoGAP18	1546	1572	Light responsive element
Glyma.14G035400	GmRhoGAP17	203	229	Light responsive element
Glyma.14G035400	GmRhoGAP17	209	235	Light responsive element
Glyma.14G035400	GmRhoGAP17	266	292	Light responsive element
Glyma.14G035400	GmRhoGAP17	1118	1144	Light responsive element
Glyma.12G185500	GmRhoGAP14	365	391	Light responsive element
Glyma.03G197000	GmRhoGAP3	521	547	Light responsive element
Glyma.03G197000	GmRhoGAP3	1717	1743	Light responsive element
Glyma.02G151800	GmRhoGAP1	433	459	Light responsive element
Glyma.02G279300	GmRhoGAP2	1103	1129	Light responsive element
Glyma.19G205500	GmRhoGAP18	482	515	Light responsive element
Glyma.19G205500	GmRhoGAP18	1637	1670	Light responsive element
Glyma.14G035400	GmRhoGAP17	807	840	Light responsive element
Glyma.13G316000	GmRhoGAP16	1461	1494	Light responsive element
Glyma.12G089900	GmRhoGAP13	449	482	Light responsive element
Glyma.12G185500	GmRhoGAP14	1431	1464	Light responsive element
Glyma.06G094000	GmRhoGAP7	588	621	Light responsive element
Glyma.03G197000	GmRhoGAP3	810	843	Light responsive element
Glyma.02G151800	GmRhoGAP1	469	502	Light responsive element
Glyma.11G186300	GmRhoGAP12	144	172	Light responsive element
Glyma.11G186300	GmRhoGAP12	1327	1355	Light responsive element
Glyma.10G022400	GmRhoGAP9	624	652	Light responsive element
Glyma.06G094000	GmRhoGAP7	552	580	Light responsive element
Glyma.04G092200	GmRhoGAP6	333	361	Light responsive element
Glyma.03G208300	GmRhoGAP4	1458	1486	Light responsive element
Glyma.02G279300	GmRhoGAP2	1513	1541	Light responsive element
Glyma.12G089900	GmRhoGAP13	176	202	MYB binding site
Glyma.11G182600	GmRhoGAP11	1990	2016	MYB binding site
Glyma.11G186300	GmRhoGAP12	786	812	MYB binding site
Glyma.11G186300	GmRhoGAP12	918	944	MYB binding site
Glyma.11G186300	GmRhoGAP12	1514	1540	MYB binding site
Glyma.10G074400	GmRhoGAP10	249	275	MYB binding site
Glyma.02G279300	GmRhoGAP2	1045	1071	MYB binding site
Glyma.19G205500	GmRhoGAP18	522	549	MYB binding site
Glyma.10G022400	GmRhoGAP9	190	217	MYB binding site
Glyma.10G022400	GmRhoGAP9	760	787	MYB binding site
Glyma.02G151800	GmRhoGAP1	728	755	MYB binding site
Glyma.19G205500	GmRhoGAP18	1731	1756	Abscisic acid responsive element
Glyma.19G258900	GmRhoGAP19	714	739	Abscisic acid responsive element
Glyma.19G258900	GmRhoGAP19	916	942	Abscisic acid responsive element
Glyma.19G258900	GmRhoGAP19	917	942	Abscisic acid responsive element
Glyma.19G258900	GmRhoGAP19	1588	1613	Abscisic acid responsive element
Glyma.19G258900	GmRhoGAP19	1750	1779	Abscisic acid responsive element
Glyma.14G035400	GmRhoGAP17	1410	1435	Abscisic acid responsive element
Glyma.13G316000	GmRhoGAP16	1880	1905	Abscisic acid responsive element
Glyma.12G089900	GmRhoGAP13	1853	1878	Abscisic acid responsive element
Glyma.12G185500	GmRhoGAP14	1883	1908	Abscisic acid responsive element
Glyma.11G182600	GmRhoGAP11	199	226	Abscisic acid responsive element
Glyma.11G182600	GmRhoGAP11	360	385	Abscisic acid responsive element
Glyma.11G182600	GmRhoGAP11	366	395	Abscisic acid responsive element
Glyma.11G182600	GmRhoGAP11	368	394	Abscisic acid responsive element
Glyma.11G182600	GmRhoGAP11	369	394	Abscisic acid responsive element
Glyma.11G182600	GmRhoGAP11	465	490	Abscisic acid responsive element
Glyma.11G182600	GmRhoGAP11	514	541	Abscisic acid responsive element
Glyma.11G182600	GmRhoGAP11	1161	1186	Abscisic acid responsive element
Glyma.11G186300	GmRhoGAP12	460	489	Abscisic acid responsive element
Glyma.11G186300	GmRhoGAP12	462	488	Abscisic acid responsive element
Glyma.11G186300	GmRhoGAP12	463	488	Abscisic acid responsive element
Glyma.11G186300	GmRhoGAP12	1069	1095	Abscisic acid responsive element
Glyma.11G186300	GmRhoGAP12	1070	1095	Abscisic acid responsive element
Glyma.10G022400	GmRhoGAP9	1263	1288	Abscisic acid responsive element
Glyma.10G074400	GmRhoGAP10	1863	1888	Abscisic acid responsive element
Glyma.10G074400	GmRhoGAP10	1975	2000	Abscisic acid responsive element
Glyma.09G001400	GmRhoGAP8	231	257	Abscisic acid responsive element
Glyma.09G001400	GmRhoGAP8	232	257	Abscisic acid responsive element
Glyma.06G094000	GmRhoGAP7	186	211	Abscisic acid responsive element
Glyma.06G094000	GmRhoGAP7	672	699	Abscisic acid responsive element
Glyma.06G094000	GmRhoGAP7	1340	1366	Abscisic acid responsive element
Glyma.06G094000	GmRhoGAP7	1341	1366	Abscisic acid responsive element
Glyma.06G094000	GmRhoGAP7	1350	1375	Abscisic acid responsive element
Glyma.06G094000	GmRhoGAP7	1532	1557	Abscisic acid responsive element
Glyma.04G092200	GmRhoGAP6	470	497	Abscisic acid responsive element
Glyma.04G092200	GmRhoGAP6	1393	1419	Abscisic acid responsive element
Glyma.04G092200	GmRhoGAP6	1394	1419	Abscisic acid responsive element
Glyma.04G092200	GmRhoGAP6	1403	1428	Abscisic acid responsive element
Glyma.04G092200	GmRhoGAP6	1651	1676	Abscisic acid responsive element
Glyma.03G197000	GmRhoGAP3	1048	1073	Abscisic acid responsive element
Glyma.03G197000	GmRhoGAP3	1866	1891	Abscisic acid responsive element
Glyma.03G208300	GmRhoGAP4	243	268	Abscisic acid responsive element
Glyma.03G208300	GmRhoGAP4	616	641	Abscisic acid responsive element
Glyma.03G259800	GmRhoGAP5	714	739	Abscisic acid responsive element
Glyma.03G259800	GmRhoGAP5	930	956	Abscisic acid responsive element
Glyma.03G259800	GmRhoGAP5	931	956	Abscisic acid responsive element
Glyma.03G259800	GmRhoGAP5	1586	1611	Abscisic acid responsive element
Glyma.03G259800	GmRhoGAP5	1754	1783	Abscisic acid responsive element
Glyma.02G279300	GmRhoGAP2	1411	1436	Abscisic acid responsive element
Glyma.13G316000	GmRhoGAP16	1016	1045	Salicylic acid responsive element
Glyma.13G316000	GmRhoGAP16	1496	1525	Salicylic acid responsive element
Glyma.12G185500	GmRhoGAP14	980	1009	Salicylic acid responsive element
Glyma.12G185500	GmRhoGAP14	1327	1356	Salicylic acid responsive element
Glyma.12G241300	GmRhoGAP15	467	496	Salicylic acid responsive element
Glyma.10G022400	GmRhoGAP9	817	846	Salicylic acid responsive element
Glyma.10G022400	GmRhoGAP9	1340	1369	Salicylic acid responsive element
Glyma.10G074400	GmRhoGAP10	873	902	Salicylic acid responsive element
Glyma.06G094000	GmRhoGAP7	1328	1357	Salicylic acid responsive element
Glyma.03G197000	GmRhoGAP3	30	59	Salicylic acid responsive element
Glyma.03G197000	GmRhoGAP3	1370	1399	Salicylic acid responsive element
Glyma.03G208300	GmRhoGAP4	1556	1585	Salicylic acid responsive element
Glyma.03G259800	GmRhoGAP5	268	297	Salicylic acid responsive element
Glyma.03G259800	GmRhoGAP5	358	387	Salicylic acid responsive element
Glyma.02G279300	GmRhoGAP2	424	453	Salicylic acid responsive element
Glyma.19G258900	GmRhoGAP19	470	499	Zein metabolism regulation element
Glyma.19G258900	GmRhoGAP19	1587	1617	Zein metabolism regulation element
Glyma.14G035400	GmRhoGAP17	1593	1622	Zein metabolism regulation element
Glyma.12G089900	GmRhoGAP13	1779	1808	Zein metabolism regulation element
Glyma.10G074400	GmRhoGAP10	808	837	Zein metabolism regulation element
Glyma.10G074400	GmRhoGAP10	1356	1384	Zein metabolism regulation element
Glyma.06G094000	GmRhoGAP7	1528	1557	Zein metabolism regulation element
Glyma.03G259800	GmRhoGAP5	467	496	Zein metabolism regulation element
Glyma.02G279300	GmRhoGAP2	298	327	Zein metabolism regulation element
Glyma.02G279300	GmRhoGAP2	1838	1867	Zein metabolism regulation element

## Sheet: Supplementary Table S8
Supplementary Table S8 FPKM values for GmRhoGAP genes in different tissues.
Gene ID	Name	pod	leaves	root	nodules	seed	sam	stem	flower
Glyma.02G151800	GmRhoGAP1	5.627	0.786	3.902	3.753	10.13	16.984	5.008	3.444
Glyma.02G279300	GmRhoGAP2	6.977	5.434	4.392	9.748	10.116	9.302	7.368	4.634
Glyma.03G197000	GmRhoGAP3	15.091	6.968	26.393	16.43	12.161	16.937	18.894	9.71
Glyma.03G208300	GmRhoGAP4	4.392	19.589	2.457	3.586	14.145	21.873	4.317	2.9
Glyma.03G259800	GmRhoGAP5	1.596	11.686	3.377	5.187	4.132	1.894	4.325	0.735
Glyma.04G092200	GmRhoGAP6	0.47	0.292	4.37	0.528	0.788	1.459	0.658	0.867
Glyma.06G094000	GmRhoGAP7	0.188	0.089	3.64	0.282	0.654	11.419	0.478	1.452
Glyma.09G001400	GmRhoGAP8	19.192	44.792	27.756	15.938	11.638	8.56	15.477	25.607
Glyma.10G022400	GmRhoGAP9	4.099	3.171	8.069	3.489	5.277	12.067	2.865	4.83
Glyma.10G074400	GmRhoGAP10	0	0	0	0	0	0	0	0
Glyma.11G182600	GmRhoGAP11	2.394	3.208	4.684	1.374	3.273	14.632	5.93	2.126
Glyma.11G186300	GmRhoGAP12	0.846	0.573	2.166	0.885	1.315	2.104	1.295	1.438
Glyma.12G089900	GmRhoGAP13	2.169	0.331	30.544	3.089	6.046	10.57	16.52	1.25
Glyma.12G185500	GmRhoGAP14	5.274	0.903	48.523	15.774	0.535	1.369	13.688	0.49
Glyma.12G241300	GmRhoGAP15	17.351	12.397	20.941	13.212	7.47	5.747	11.417	17.002
Glyma.13G316000	GmRhoGAP16	2.297	0.438	14.04	2.47	0.385	0.891	13.402	2.949
Glyma.14G035400	GmRhoGAP17	9.785	5.327	5.67	8.378	15.544	12.522	8.183	7.079
Glyma.19G205500	GmRhoGAP18	0.214	0.481	0.264	0.443	0.11	1.059	0.209	0.066
Glyma.19G258900	GmRhoGAP19	5.826	2.053	3.039	4.768	18.924	4.931	7.963	1.43
